# Supplementary material for: Exploring the Molecular Structure and Treatment Dynamics of Cellulose Fibres with Photoacoustic and Reversed Double-Beam Spectroscopy
Source: Polymers (Basel). 2024 Dec 5;16(23):3419. doi: 10.3390/polym16233419 (PMC11644499; doi:10.3390/polym16233419)
Supplement: Supplementary file 1 [file polymers-16-03419-s001.zip]

Archive with 1 entries (1 files):
- polymers-3299777-supplementary.pdf
